# Supplementary material for: Maternal Serum Concentrations of Per- and Polyfluoroalkyl Substances in Early Pregnancy and Small for Gestational Age in Southern Sweden
Source: Toxics. 2023 Sep 4;11(9):750. doi: 10.3390/toxics11090750 (PMC10534445; doi:10.3390/toxics11090750)
Supplement: Supplementary file 1 [file toxics-11-00750-s001.zip]

Archive with 1 entries (1 files):
- toxics-2513920-supplementary.pdf
